# Supplementary material for: Oral Administration of Aster yomena Butanol Fraction Attenuates DNCB-Induced Atopic Dermatitis-like Skin Inflammation in Mice: Implications as a Dietary Supplement Candidate for Companion Animals
Source: Animals (Basel). 2026 Jun 30;16(13):2003. doi: 10.3390/ani16132003 (PMC13360054; doi:10.3390/ani16132003)
Supplement: Supplementary file 1 [file animals-16-02003-s001.zip]

Archive with 1 entries (1 files):
- animals-4378950-supplementary.pdf
